# Supplementary material for: An integrated imaging sensor for aberration-corrected 3D photography
Source: Nature. 2022 Oct 19;612(7938):62–71. doi: 10.1038/s41586-022-05306-8 (PMC9712118; doi:10.1038/s41586-022-05306-8)
Supplement: Supplementary file 7 — Source Data Fig. 2 [file 41586_2022_5306_MOESM7_ESM.xlsx]

## Sheet: MTF data
#MTF for different distances and different spatial frequencies#
Distances from FOV centre (mm)	Different spatial frequencies (lp/mm)							Sensor type
	0.64	0.96	1.28	1.61	2.02	2.36	3.04
69.29	0.86795	0.8157	0.663	0.584	0.50515	0.3894	0.29617	2D sensor
	0.96254	0.95337	0.85517	0.85127	0.82025	0.72899	0.5911	Meta sensor
136.23	0.56121	0.44413	0.28767	0.24964	0.22461	0.15588	0.16048	2D sensor
	0.9602	0.95347	0.84501	0.81093	0.80354	0.708	0.56326	Meta sensor
261.01	0.27823	0.24119	0.18175	0.15677	0.15271	0.15121	0.11514	2D sensor
	0.87539	0.86438	0.7536	0.60004	0.59085	0.56304	0.52308	Meta sensor
287.83	0.19482	0.1754	0.1678	0.14483	0.14651	0.1445	0.06374	2D sensor
	0.72609	0.72428	0.62294	0.50232	0.4963	0.44348	0.38331	Meta sensor
