# Supplementary material for: An integrated imaging sensor for aberration-corrected 3D photography
Source: Nature. 2022 Oct 19;612(7938):62–71. doi: 10.1038/s41586-022-05306-8 (PMC9712118; doi:10.1038/s41586-022-05306-8)
Supplement: Supplementary file 8 — Source Data Fig. 3 [file 41586_2022_5306_MOESM8_ESM.xlsx]

## Sheet: Sheet1
	MTF
Spatial frequenc(lp/mm)	2D sensor w/o aberration	Meta sensor w/ aberration	2D sensor w/ aberration
0.3	0.896	0.8263	0.1433
0.64	0.89545	0.73276	0.12069
0.96	0.87835	0.68459	0.07012
1.28	0.83989	0.62094	0.06932
1.61	0.83322	0.55177	0.06066
2.02	0.8009	0.51135	0.05226
2.36	0.70282	0.47957	0.07851
2.7	0.6	0.40172	0.04458
3.04	0.56421	0.28971	0.07461
