# Supplementary material for: An integrated imaging sensor for aberration-corrected 3D photography
Source: Nature. 2022 Oct 19;612(7938):62–71. doi: 10.1038/s41586-022-05306-8 (PMC9712118; doi:10.1038/s41586-022-05306-8)
Supplement: Supplementary file 9 — Source Data Fig. 5 [file 41586_2022_5306_MOESM9_ESM.xlsx]

## Sheet: Sheet1
	Normalization intensity
Distance(arcsec)	2D sensor	Meta sensor DAO off	Meta sensor DAO on
0.1186	0.94704	0.95417	0.63866
0.2372	0.94347	0.92246	0.64403
0.3558	0.90106	0.89623	0.64699
0.4744	0.85312	0.87683	0.64648
0.593	0.95231	0.86404	0.64442
0.7116	0.96356	0.85693	0.64305
0.8302	0.9243	0.85422	0.64482
0.9488	0.92138	0.85454	0.65326
1.0674	0.93423	0.85724	0.67214
1.186	0.97712	0.86091	0.70292
1.3046	0.88578	0.86409	0.74488
1.4232	0.9225	0.86659	0.79541
1.5418	0.8518	0.8685	0.85026
1.6604	0.90024	0.87148	0.90342
1.779	0.91488	0.8773	0.94959
1.8976	0.89432	0.88814	0.9834
2.0162	0.99464	0.90415	1
2.1348	0.88063	0.92417	0.99744
2.2534	0.97873	0.94547	0.97507
2.372	0.87105	0.96534	0.93519
2.4906	0.81839	0.98155	0.88151
2.6092	0.86424	0.99293	0.81915
2.7278	1	0.99865	0.75378
2.8464	0.88146	1	0.69216
2.965	0.84498	0.99697	0.64058
3.0836	0.88819	0.98977	0.60383
3.2022	0.89168	0.9792	0.58414
3.3208	0.91933	0.96731	0.5818
3.4394	0.9147	0.95395	0.59302
3.558	0.829	0.942	0.61486
3.6766	0.93892	0.93276	0.64512
