# Supplementary material for: An integrated imaging sensor for aberration-corrected 3D photography
Source: Nature. 2022 Oct 19;612(7938):62–71. doi: 10.1038/s41586-022-05306-8 (PMC9712118; doi:10.1038/s41586-022-05306-8)
Supplement: Supplementary file 10 — Source Data Fig. 6 [file 41586_2022_5306_MOESM10_ESM.xlsx]

## Sheet: Figure6_d1_d2
#Depth profiles of different methods #
Distance (m)
Traditional LF	Meta sensor
42.1	42.1
42.1	42.0962
42.0981	42.0928
42.0957	42.0803
42.0975	42.058
42.0923	42.0327
42.0793	42.0153
42.0728	42.0083
42.0675	42.0052
42.0652	42.0052
42.0641	42.0052
42.0633	42.0052
42.0633	42.0059
42.0633	42.0093
42.0636	42.0148
42.0637	42.0182
42.0619	42.0226
42.0566	42.0329
42.0501	42.0395
42.0481	42.0402
42.0503	42.0424
42.0604	42.0446
42.0679	42.0434
42.0582	42.0425
42.0528	42.0425
42.0496	42.0425
42.0494	42.0425
42.0484	42.0423
42.0461	42.0417
42.0439	42.0411
42.0436	42.0405
42.0432	42.0399
42.0432	42.0395
42.0432	42.0392
42.0432	42.039
42.0434	42.0382
42.0439	42.0368
42.0441	42.0364
42.0446	42.0358
42.0444	42.0352
42.0436	42.0347
42.0417	42.0331
42.0371	42.0274
42.0331	42.021
42.0319	42.02
42.0329	42.0184
42.0336	42.0145
42.0331	42.0131
42.0329	42.0135
42.0321	42.0135
42.0316	42.0135
42.0314	42.0135
42.0298	42.0133
42.0262	42.0129
42.0217	42.0131
42.0128	42.0137
42.002	42.0144
42	42.0153
42.0002	42.0159
42.0009	42.016
42.0023	42.0165
42.0047	42.0165
42.006	42.0165
42.0065	42.0165
42.0065	42.0165
42.0065	42.0166
42.0067	42.0169
42.0072	42.0175
42.0074	42.018
42.0083	42.0185
42.0097	42.0192
42.011	42.0196
42.0115	42.02
42.0115	42.0202
42.0117	42.0206
42.0124	42.0206
42.0131	42.0209
42.0137	42.0221
42.0137	42.0231
42.0137	42.0236
42.014	42.0237
42.0151	42.0242
42.0155	42.0243
42.0169	42.0248
42.018	42.0251
42.0182	42.0254
42.0189	42.0254
42.0194	42.0254
42.0194	42.0254
42.0193	42.0256
42.0189	42.0256
42.0196	42.0256
42.0203	42.0258
42.0212	42.0263
42.0223	42.0265
42.0223	42.0265
42.0225	42.0268
42.023	42.0278
42.0235	42.0284
42.0253	42.0287
42.0259	42.0293
42.0262	42.0298
42.0276	42.0295
42.0295	42.0281
42.0331	42.0267
42.0364	42.025
42.0384	42.0248
42.0416	42.0246
42.0505	42.0241
42.0511	42.0238
42.0511	42.0232
42.0507	42.0229
42.0489	42.0227
42.0485	42.0226
42.046	42.0223
42.0417	42.0222
42.0376	42.0257
42.0355	42.0324
42.0372	42.0355
42.0397	42.0358
42.0404	42.036
42.0409	42.0359
42.0396	42.035
42.0354	42.0315
42.0325	42.0255
42.0335	42.021
42.0364	42.02
42.0391	42.0198
42.041	42.0185
42.0412	42.018
42.0432	42.0182
42.0478	42.0183
42.0457	42.0188
42.048	42.0188
42.0468	42.0187
42.0468	42.0174
42.0464	42.015
42.0425	42.0123
42.032	42.0076
42.0298	42.0027
42.0334	42.0012
42.0407	42
42.0325	42.0013
42.0338	42.0038
42.0338	42.0069
42.0338	42.0092
42.0337	42.0132
42.032	42.0162
42.0286	42.0189
42.0273	42.02
42.0266	42.0203
42.0265	42.0207
42.0252	42.0212
42.0252	42.0215
42.0252	42.0218
42.0251	42.0218
42.0237	42.0221
42.0237	42.0225
42.0237	42.0236
42.0238	42.0236
42.0245	42.0236
42.025	42.0242
42.0223	42.0253
42.0213	42.0287
42.0166	42.0304
42.0166	42.0307
42.0166	42.0311
42.0166	42.0325
42.0166	42.0331
42.0166	42.0339
42.0166	42.0342
42.0166	42.0343
42.0166	42.0346
42.0166	42.0378
42.0165	42.0378
42.0151	42.0381
42.0137	42.0393
42.0136	42.0405
42.0122	42.0414
42.0122	42.0414
42.0122	42.0434
42.0122	42.0443
42.0108	42.0467
42.0108	42.0485
42.0093	42.0494
42.0072	42.0526
42.0036	42.0582

## Sheet: Figure6_i
#Depth profiles of different method #
Position(μm)	Thickness (mm)
	GT	LF	Meta sensor
4.14	0.01425	0.01752	0.01172
8.28	0.01353	0.01744	0.01172
12.42	0.01287	0.01736	0.01172
16.56	0.01229	0.01728	0.01172
20.7	0.0117	0.0172	0.01172
24.84	0.01134	0.01712	0.01172
28.98	0.01127	0.01704	0.01172
33.12	0.0115	0.01695	0.01172
37.26	0.01202	0.01687	0.01172
41.4	0.01245	0.01592	0.01172
45.54	0.01254	0.01584	0.01172
49.68	0.01268	0.01663	0.01172
53.82	0.013	0.01831	0.01562
57.96	0.00982	0.01998	0.01562
62.1	0.00651	0.02166	0.02344
66.24	0.01617	0.02421	0.02734
70.38	0.11118	0.02588	0.05859
74.52	0.22067	0.02668	0.24609
78.66	0.22441	0.0266	0.25
82.8	0.22539	0.02564	0.24609
86.94	0.22533	0.02468	0.24609
91.08	0.22603	0.0246	0.24609
95.22	0.22727	0.02452	0.23828
99.36	0.22821	0.02444	0.23828
103.5	0.22818	0.02436	0.23828
107.64	0.2277	0.02428	0.23438
111.78	0.2274	0.0242	0.23438
115.92	0.22732	0.02412	0.23438
120.06	0.22733	0.02404	0.23438
124.2	0.22732	0.02396	0.23438
128.34	0.22717	0.02388	0.23438
132.48	0.22706	0.0238	0.23438
136.62	0.22744	0.02372	0.23438
140.76	0.22837	0.02364	0.23047
144.9	0.22933	0.02356	0.23047
149.04	0.22978	0.02348	0.23047
153.18	0.22996	0.0234	0.23047
157.32	0.23051	0.02332	0.23047
161.46	0.23148	0.02324	0.23047
165.6	0.23238	0.02316	0.23047
169.74	0.23275	0.02308	0.23047
173.88	0.23255	0.023	0.23047
178.02	0.23217	0.02291	0.23047
182.16	0.23222	0.02283	0.23047
186.3	0.23272	0.02275	0.22656
190.44	0.23309	0.02267	0.22656
194.58	0.23303	0.02259	0.22656
198.72	0.23291	0.02251	0.22656
202.86	0.23302	0.02243	0.22656
207	0.23336	0.02235	0.22656
211.14	0.23374	0.02227	0.22656
215.28	0.23421	0.02219	0.23047
219.42	0.23499	0.02211	0.23047
223.56	0.2358	0.02203	0.23047
227.7	0.23627	0.02195	0.23047
231.84	0.23688	0.02187	0.22656
235.98	0.23776	0.02179	0.23047
240.12	0.23819	0.02171	0.22656
244.26	0.23789	0.02163	0.23047
248.4	0.23755	0.02155	0.23047
252.54	0.23779	0.02147	0.23047
256.68	0.23865	0.02139	0.23047
260.82	0.23999	0.02131	0.22656
264.96	0.23846	0.02123	0.22656
269.1	0.23805	0.02115	0.22656
273.24	0.23805	0.02107	0.22656
277.38	0.23804	0.02186	0.22656
281.52	0.23809	0.02178	0.22656
285.66	0.23816	0.0217	0.22656
289.8	0.23798	0.02162	0.22656
293.94	0.23752	0.02154	0.22656
298.08	0.23692	0.02146	0.22656
302.22	0.23631	0.02138	0.22656
306.36	0.23543	0.02042	0.22266
310.5	0.22972	0.02034	0.22266
314.64	0.22604	0.02026	0.19922
318.78	0.22436	0.0193	0.19922
322.92	0.225	0.01922	0.19531
327.06	0.08626	0.01827	0.19531
331.2	0.01	0.01819	0.14844
335.34	0.00943	0.01723	0.11328
339.48	0.01311	0.01715	0.10938
343.62	0.01503	0.01707	0.09375
347.76	0.01634	0.01611	0.07422
351.9	0.01726	0.01603	0.05078
356.04	0.01729	0.01595	0.04687
360.18	0.01638	0.01587	0.03516
364.32	0.01596	0.01491	0.03516
368.46	0.01638	0.01483	0.02734
372.6	0.0166	0.01475	0.01953
376.74	0.01661	0.01467	0.01172
380.88	0.01657	0.01459	0.00391
385.02	0.01468	0.01451	0.00391
389.16	0.01189	0.01443	0.00391
393.3	0.01623	0.01435	2.77556e-17
397.44	0.01714	0.01427	2.77556e-17
401.58	0.01075	0.01419	2.77556e-17
405.72	0.01075	0.01411	2.77556e-17
409.86	0.01698	0.01315	0.00391
414	0.01861	0.01307	0.01172
418.14	0.0172	0.01299	0.01562
422.28	0.01593	0.01379	0.01562
426.42	0.01547	0.01371	0.01172
430.56	0.01548	0.01363	0.00781
434.7	0.01562	0.01442	0.00781
438.84	0.0156	0.01434	0.00781
442.98	0.01526	0.01514	0.00781
447.12	0.01488	0.01418	0.00781
451.26	0.01532	0.0141	0.00781
455.4	0.01662	0.01402	0.00391
459.54	0.01807	0.01306	0.00391
463.68	0.01905	0.01298	0.00391
467.82	0.01909	0.0129	0.00781
471.96	0.01809	0.01282	0.00781
476.1	0.01902	0.01274	0.01172
480.24	0.01782	0.01266	0.01172
484.38	0.00945	0.01258	0.01172
488.52	0.00772	0.0125	0.01172
492.66	0.01613	0.0133	0.02344
496.8	0.01993	0.01409	0.03125
500.94	0.01909	0.01401	0.05078
505.08	0.01762	0.01481	0.06641
509.22	0.0165	0.01473	0.08594
513.36	0.01515	0.01465	0.09375
517.5	0.01339	0.01457	0.09375
521.64	0.01231	0.01449	0.09375
525.78	0.01228	0.01441	0.09375
529.92	0.01286	0.01433	0.09375
534.06	0.01368	0.01425	0.09375
538.2	0.01452	0.01417	0.10156
542.34	0.01522	0.01409	0.10156
546.48	0.01561	0.01401	0.10156
550.62	0.01579	0.0148	0.10156
554.76	0.01624	0.0156	0.10547
558.9	0.0169	0.0164	0.10547
563.04	0.01671	0.01807	0.10547
567.18	0.01319	0.01887	0.11328
571.32	0.04179	0.01879	0.20703
575.46	0.17066	0.01871	0.20703
579.6	0.2276	0.01863	0.19922
583.74	0.22951	0.01855	0.19531
587.88	0.2283	0.01847	0.19531
592.02	0.22838	0.01839	0.19531
596.16	0.22835	0.01831	0.19531
600.3	0.22866	0.01823	0.19141
604.44	0.22937	0.01815	0.19141
608.58	0.23025	0.01806	0.19141
612.72	0.23106	0.01798	0.19141
616.86	0.23179	0.0179	0.1875
621	0.23222	0.01782	0.1875
625.14	0.23192	0.01774	0.1875
629.28	0.23127	0.01766	0.18359
633.42	0.23083	0.01758	0.18359
637.56	0.23109	0.0175	0.18359
641.7	0.23182	0.01742	0.18359
645.84	0.23275	0.01734	0.17969
649.98	0.23356	0.01726	0.17969
654.12	0.23375	0.01718	0.17969
658.26	0.23374	0.0171	0.17578
662.4	0.23407	0.01702	0.17578
666.54	0.23454	0.01694	0.17969
670.68	0.23443	0.01686	0.17578
674.82	0.23411	0.01678	0.17578
678.96	0.23425	0.0167	0.17578
683.1	0.23486	0.01662	0.17578
687.24	0.23538	0.01654	0.17578
691.38	0.23566	0.01646	0.17578
695.52	0.2362	0.01638	0.17578
699.66	0.23701	0.0163	0.17578
703.8	0.23738	0.01622	0.17188
707.94	0.2371	0.01614	0.17188
712.08	0.23673	0.01606	0.17188
716.22	0.23643	0.01598	0.17188
720.36	0.23635	0.01589	0.17188
724.5	0.23633	0.01581	0.17188
728.64	0.23581	0.01573	0.17188
732.78	0.23501	0.01565	0.17188
736.92	0.23474	0.01557	0.17188
741.06	0.23525	0.01549	0.17188
745.2	0.23605	0.01541	0.17188
749.34	0.23658	0.01533	0.17188
753.48	0.23682	0.01525	0.17188
757.62	0.23694	0.01517	0.17188
761.76	0.23698	0.01509	0.16797
765.9	0.23704	0.01501	0.16406
770.04	0.23719	0.01493	0.16406

## Sheet: Figure6_j
Component	Average thickness and corresponding std (mm)
	GT	std	LF	std	Meta sensor	std
1	1.8	0.00623	0.66042	0.01348	1.53828	0.02232
2	1.7892	0.00347	0.94302	0.02556	1.56348	0.0333
3	1.7892	0.00205	1.62882	0.02412	1.8	0.0234
4	1.7892	0.00299	1.8	0.02556	1.78992	0.0486
