# Supplementary material for: An integrated imaging sensor for aberration-corrected 3D photography
Source: Nature. 2022 Oct 19;612(7938):62–71. doi: 10.1038/s41586-022-05306-8 (PMC9712118; doi:10.1038/s41586-022-05306-8)
Supplement: Supplementary file 11 — Source Data Extended Data Fig. 4 [file 41586_2022_5306_MOESM11_ESM.xlsx]

## Sheet: ED4c
	PSNR
Aberration level	2D sensor	Meta sensor(wave)	Meta sensor(geo)	Hardware AO
0.5λ	23.7347	46.118	28.1454	31.3633
1λ	20.8497	40.1764	26.6543	30.8719
1.5λ	19.5767	37.5483	25.93	29.9832
2λ	18.6406	36.8746	25.4866	29.247
2.5λ	18.139	33.8736	24.1928	28.8161
3λ	17.4741	32.251	22.7518	28.5225

## Sheet: ED4d
	PSNR
Aberration level	2D sensor	Meta sensor(wave)	Meta sensor(geo)	Hardware AO
0.5λ	0.90645	0.99555	0.92648	0.96874
1λ	0.79233	0.99229	0.87426	0.96572
1.5λ	0.76044	0.98806	0.87276	0.961
2λ	0.74837	0.98559	0.86912	0.95638
2.5λ	0.73165	0.97831	0.84565	0.95101
3λ	0.73095	0.96736	0.83459	0.94827

## Sheet: EDe
	σ
Aberration level	Meta sensor(geo)	Meta sensor(wave)	Hardware AO
0.5λ	0.04034	0.00538	0.02572
1λ	0.0443	0.0082	0.02373
1.5λ	0.04213	0.01236	0.02394
2λ	0.04494	0.00971	0.02264
2.5λ	0.04453	0.01742	0.02357
3λ	0.04408	0.02035	0.0234
