# Supplementary material for: An integrated imaging sensor for aberration-corrected 3D photography
Source: Nature. 2022 Oct 19;612(7938):62–71. doi: 10.1038/s41586-022-05306-8 (PMC9712118; doi:10.1038/s41586-022-05306-8)
Supplement: Supplementary file 12 — Source Data Extended Data Fig. 5 [file 41586_2022_5306_MOESM12_ESM.xlsx]

## Sheet: ED5a-SSIM
	SSIM
SNR(dB)	RMS=0λ	RMS=1λ	RMS=2λ	RMS=3λ
40	0.996	0.99229	0.98559	0.96736
30	0.97387	0.97419	0.97237	0.95681
20	0.80528	0.8269	0.87754	0.87553
10	0.33108	0.35834	0.4421	0.46806
3	0.10613	0.11778	0.14417	0.17219
0	0.01563	0.01457	0.01533	0.01171

## Sheet: EDa-PSNR
	PSNR
SNR(dB)	RMS=0λ	RMS=1λ	RMS=2λ	RMS=3λ
40	50.816	40.1764	36.8746	32.251
30	40.0387	34.7961	29.3687	29.5066
20	29.9051	28.554	26.6845	27.9388
10	16.2789	16.3075	18.5131	20.0128
3	8.94477	8.4951	9.25379	9.40427
0	3.07771	3.14283	3.07008	2.9311

## Sheet: ED5f
	σ
SNR	RMS=1λ	RMS=2λ	RMS=3λ
40	0.0082	0.00971	0.02035
30	0.00817	0.0097	0.02035
20	0.0082	0.00973	0.02034
10	0.00821	0.00971	0.02017
3	0.00823	0.00981	0.01992
0	0.06434	0.06012	0.05227
