# Supplementary material for: An integrated imaging sensor for aberration-corrected 3D photography
Source: Nature. 2022 Oct 19;612(7938):62–71. doi: 10.1038/s41586-022-05306-8 (PMC9712118; doi:10.1038/s41586-022-05306-8)
Supplement: Supplementary file 13 — Source Data Extended Data Fig. 6 [file 41586_2022_5306_MOESM13_ESM.xlsx]

## Sheet: Extended data Figure12_h1
#Average thickness before and after aberration corrections#
Component index	Average thickness and corresponding std (mm)				Average thickness of GT (mm)
	Traditional LF before correction	std	Traditional LF after correction	std
1	0.7722	0.0117	0.86364	0.01125	1.8
2	0.7398	0.01678	0.94068	0.02124	1.8
3	1.4454	0.01854	1.62468	0.01818	1.8
4	1.8	0.01998	1.8	0.02016	1.8

## Sheet: Extended data Figure12_h2
#Extended data Figure12_h2#
Component index	Average thickness and corresponding std (mm)				Average thickness of GT (mm)
	Meta sensor before correction	std	Meta sensor after correction	std
1	1.16064	0.02142	1.53828	0.02232	1.8
2	1.20384	0.05004	1.56348	0.0333	1.8
3	1.71144	0.01571	1.8	0.0234	1.8
4	1.8	0.01606	1.78992	0.0486	1.8
